# Supplementary material for: Multiplex immunohistochemistry defines the tumor immune microenvironment and immunotherapeutic outcome in CLDN18.2-positive gastric cancer
Source: BMC Med. 2022 Jul 11;20:223. doi: 10.1186/s12916-022-02421-1 (PMC9272556; doi:10.1186/s12916-022-02421-1)
Supplement: Supplementary file 1 — Additional file 1: Table S1. Details of antibodies used for multiple immunohistochemistry. Table S2. The clinical, pathological, and molecular characteristics of groups with higher or lower CLDN18 expression in TCGA cohorts. Table S3. The clinical, pathological, and molecular characteristics of CLDN18.2 positive or negative gastric cancer patients receiving immunotherapy. Table S4. The expression proportion of cell markers in CLDN18.2 positive and negative tumor tissues. Table S5. The effective score of cell markers in CLDN18.2 positive and negative tumor tissues. Table S6. The effective percent of cell markers in CLDN18.2 positive and negative tumor tissues. Table S7. The expression proportion of cell markers in CLDN18.2 positive and negative normal tissues. Table S8. The effective score of cell markers in CLDN18.2 positive and negative normal tissues. Table S9. The effective percent of cell markers in CLDN18.2 positive and negative normal tissues. [file 12916_2022_2421_MOESM1_ESM.xlsx]

## Sheet: Table S1
Table S1. Details of antibodies used for multiple immunohistochemistry.
Antibodies	Source	Identifier
Mouse monoclonal CD8a	Cell Signaling Technology	CST70306
Rabbit monoclonal LAG-3	Cell Signaling Technology	CST15372
Rabbit monoclonal TIM-3	Cell Signaling Technology	CST45208
Mouse monoclonal PD-1	Cell Signaling Technology	CST43248
Mouse monoclonal PanCK	Cell Signaling Technology	CST4545
Rabbit monoclonal CTLA-4	Abcam	ab227709
Rabbit monoclonal CD4	Biolynx	BX22300130
Purified anti-human FoxP3	Biolegend	BLG320202
Rabbit monoclonal PD-L1	Cell Signaling Technology	CST13684
Rabbit monoclonal STING	Cell Signaling Technology	CST13647
Mouse monoclonal CD68	ZSGB-BIO	ZM0060
Rabbit monoclonal HLA-DR	Abcam	ab92511
Rabbit monoclonal CD163	Cell Signaling Technology	CST93498
Mouse monoclonal CD66b	Gene Tex	GTX19779
Rabbit monoclonal CD147	Cell Signaling Technology	CST13287
Rabbit monoclonal CLAUDIN18.2	Abcam	ab22512
Rabbit monoclonal CD20	Abcam	ab78237

## Sheet: Table S2
Table S2. The clinical, pathological, and molecular characteristics of groups with higher or lower CLDN18 expression in TCGA cohorts.
Characteristic	All	Higher group	Lower group	P value
	N = 324	N = 162	N = 162
Age				0.93
Median, IQR	67(58-74)	67(58-74.5)	68(59-74)
Unknown	4(1.2%)	1(0.6%)	3(1.9%)
Gender				0.049
Male	208(64.2%)	113(69.8%)	95(58.6%)
Female	116(35.8%)	49(30.2%)	67(41.4%)
Location				0.51
GEJ	76(23.5%)	40(24.7%)	36(22.2%)
Non-GEJ	234(72.2%)	117(72.2%)	117(72.2%)
Unknown	14(4.3%)	5(3.1%)	9(5.6%)
Lauren classification				0.046
Intestinal type	135(41.7%)	68(42.0%)	67(11.4%)
Diffused type	45(13.9%)	20(12.3%)	25(15.4%)
Mixed type	14(4.3%)	12(7.4%)	2(1.2%)
Unknown	130(41.0%。)	62(38.3%)	68(2.0%)
Stage				0.26
I	48(15.6%)	18(11.9%)	30(19.1%)
II	94(30.5%)	45(29.8%)	49(31.2%)
III	129(41.9%)	70(46.4%)	59(37.6%)
IV	37(12.0%)	18(11.9%)	19(11.2%)
Microsatellite status				0.097
MSI-H	59(18.2%)	26(16.0%)	33(20.4%)
MSI-L	48(14.8%)	18(11.1%)	30(18.5%)
MSS	216(16.7%)	117(72.2%)	99(61.1%)
Unknown	1(0.3%)	1(0.6%)	0(0.0%)
EBV status				<0.001
Positive	22(6.8%)	20(12.3%)	2(1.2%)
Negative	181(55.9%)	83(51.2%)	98(60.5%)
Unknown	121(37.3%)	59(36.4%)	62(38.3%)
Abbreviations: IQR, interquartile range; GEJ, gastroesophageal junction; dMMR, deficient mismatch repair; MSI-H, microsatellite instability-high; MSI-L, microsatellite instability-low; MSS, microsatellite stability

## Sheet: Table S3
Table S3. The clinical, pathological, and molecular characteristics of CLDN18.2 positive or negative gastric cancer patients receiving immunotherapy.
Characteristic	All	Positive group	Negative group	P value
	N = 60	N = 28	N = 32
Age				0.83
Median, IQR	59.5(51-66)	59(52.5-66)	60(48.5-65.5)
Gender				0.21
Male	46(76.7%)	24(85.7%)	22(68.8%)
Female	14(23.3 %)	4(14.3%)	10(21.3 %)
ECOG PS				0.90
0	38(63.3 %)	17(60.7 %)	21(65.6%)
1	22(36.7%)	11(39.3 %)	11(34.4%)
Location				>0.99
GEJ	19(31.7 %)	9(32.1%)	10(31.3 %)
Non-GEJ	41(68.3%)	19(67.9%)	22(68.8%)
Lauren classification				0.013
Intestinal type	28(46.7%)	8(28.6%)	20(62.5%)
Diffused type	13(21.7 %)	10(35.7%)	3(9.4%)
Mixed type	19(31.7%)	10(35.7%)	9(28.1%)
Stage				0.030
I	3(5.0 %)	1(3.6%)	2(6.3%)
II	8(13.3%)	0(0.0%)	8(25.0%)
III	18(30.0 %)	9(32.1%)	9(28.1%)
IV	31(51.7 %)	18(64.3 %)	13(40.6)
Differentiation				0.002
Moderate	17(28.3 %)	2(7.1%)	15(46.9%)
Moderate-poor	19(31.7 %)	10(35.7%)	9(28.1%)
Poor	24(40.0 %)	16(57.1 %)	8(25.0 %)
HER2 expression				0.14
Positive	15(25.0 %)	4(14.3%)	11(34.4%。)
Negative	45(75.0 %)	24(85.7%)	21(65.6%)
PD-L1 expression (CPS)				0.88
≥10	27(45.0%)	14(50.0%)	13(40.6%)
5-10	8(13.3%)	3(10.7%)	5(15.6%)
1-5	13(21.7%)	6(21.4%)	7(21.9%)
<1	12(20.0%)	5(17.9%)	7(21.9%)
MMR status				0.86
pMMR	52(86.7%)	25(89.3%)	27(84.4%)
dMMR	8(13.3%)	3(10.7%)	5(15.6%)
EBV status				0.017
Positive	9(15.0%)	8(28.6%)	1(3.1%)
Negative	51(85.0%)	20(71.4%)	31(96.9%)
Abbreviations: IQR, interquartile range; GEJ, gastroesophageal junction; dMMR, deficient mismatch repair; pMMR, proficient mismatch repair.

## Sheet: Table S4
Table S4. The expression rate of cell markers in CLDN18.2 positive and negative tumor tissues.
Cell markers	Negative group	Positive group	P value
CD8+T cell
CD8+	0.037	0.053	0.023
Non-depleted CD8+T cell
CD8+LAG-3-	0.035	0.050	0.024
CD8+PD-1-	0.026	0.039	0.009
CD8+TIM-3-	0.032	0.045	0.038
CD8+LAG-3-PD-1-	0.025	0.037	0.010
CD8+LAG-3-TIM-3-	0.031	0.043	0.045
CD8+PD-1-TIM-3-	0.023	0.034	0.017
CD8+LAG-3-PD-1-TIM-3-	0.022	0.033	0.019
Depleted CD8+T cell
CD8+LAG-3+	0.003	0.004	0.33
CD8+PD-1+	0.012	0.014	0.34
CD8+TIM-3+	0.005	0.008	0.14
CD8+LAG-3+PD-1+	0.001	0.002	0.53
CD8+LAG-3+PD-1-	0.001	0.002	0.28
CD8+LAG-3-PD-1+	0.010	0.012	0.36
CD8+LAG-3+TIM-3+	0.001	0.001	0.64
CD8+LAG-3+TIM-3-	0.002	0.002	0.19
CD8+LAG-3-TIM-3+	0.004	0.007	0.099
CD8+PD-1+TIM-3+	0.002	0.003	0.32
CD8+PD-1+TIM-3-	0.010	0.011	0.47
CD8+PD-1-TIM-3+	0.003	0.005	0.11
CD8+LAG-3+PD-1+TIM-3+	0.001	0.001	0.71
CD8+LAG-3+PD-1+TIM-3-	0.001	0.001	0.42
CD8+LAG-3+PD-1-TIM-3+	0.001	0.001	0.66
CD8+LAG-3+PD-1-TIM-3-	0.001	0.001	0.14
CD8+LAG-3-PD-1+TIM-3+	0.001	0.002	0.23
CD8+LAG-3-PD-1+TIM-3-	0.009	0.010	0.52
CD8+LAG-3-PD-1-TIM-3+	0.002	0.005	0.082
CD4+T cell
CD4+	0.068	0.093	0.045
CD4+CTLA-4+	0.005	0.009	0.18
CD4+CTLA-4-	0.062	0.084	0.042
CD4+PD-L1+	0.030	0.040	0.21
CD4+PD-L1-	0.038	0.053	0.04
CD4+CTLA-4+PD-L1+	0.004	0.005	0.30
CD4+CTLA-4+PD-L1-	0.002	0.003	0.14
CD4+CTLA-4-PD-L1+	0.026	0.034	0.21
CD4+CTLA-4-PD-L1-	0.036	0.050	0.046
Effector CD4+T cell
CD4+FoxP3-	0.052	0.076	0.026
CD4+FoxP3-CTLA-4+	0.005	0.008	0.14
CD4+FoxP3-CTLA-4-	0.048	0.068	0.024
CD4+FoxP3-PD-L1+	0.024	0.033	0.18
CD4+FoxP3-PD-L1-	0.028	0.043	0.020
CD4+FoxP3-CTLA-4+PD-L1+	0.003	0.005	0.28
CD4+FoxP3-CTLA-4+PD-L1-	0.002	0.003	0.095
CD4+FoxP3-CTLA-4-PD-L1+	0.021	0.028	0.18
CD4+FoxP3-CTLA-4-PD-L1-	0.027	0.039	0.024
Regulatory CD4+T cell
CD4+FoxP3+	0.015	0.017	0.47
CD4+FoxP3+CTLA-4+	0.001	0.001	0.96
CD4+FoxP3+CTLA-4-	0.015	0.017	0.43
CD4+FoxP3+PD-L1+	0.006	0.007	0.45
CD4+FoxP3+PD-L1-	0.010	0.011	0.64
CD4+FoxP3+CTLA-4+PD-L1+	<0.001	<0.001	0.74
CD4+FoxP3+CTLA-4+PD-L1-	<0.001	<0.001	0.61
CD4+FoxP3+CTLA-4-PD-L1+	0.005	0.006	0.44
CD4+FoxP3+CTLA-4-PD-L1-	0.009	0.010	0.60
Immune checkpoint
LAG-3+	0.011	0.015	0.19
PD-1+	0.047	0.058	0.13
TIM-3+	0.034	0.049	0.16
CTLA-4+	0.072	0.087	0.50
PD-L1+	0.15	0.14	0.64
Macrophage
CD68+	0.099	0.13	0.16
M1 macrophage
CD68+CD163-HLA-DR+	0.038	0.042	0.50
CD68+CD163-HLA-DR+STING+	0.003	0.004	0.68
CD68+CD163-HLA-DR+STING-	0.035	0.038	0.51
M2 macrophage
CD68+CD163+HLA-DR-	0.003	0.003	0.71
CD68+CD163+HLA-DR-STING+	<0.001	0.001	0.26
CD68+CD163+HLA-DR-STING-	0.002	0.002	0.92
B cell
CD20+	0.022	0.032	0.25
CD20+CD147-	0.013	0.017	0.28
CD20+CD147-CD66b-	0.012	0.016	0.27
Neutrophil
CD66b+	0.055	0.081	0.031
CD66b+CD147-	0.036	0.051	0.063
CD66b+CD20-	0.054	0.080	0.029
CD66b+CD147-CD20-	0.035	0.050	0.060

## Sheet: Table S5
Table S5. The effective score of cell markers in CLDN18.2 positive and negative tumor tissues.
Cell markers	Negative group	Positive group	P value
CD8+T cell
CD8+	0.13	0.22	0.026
Non-depleted CD8+T cell
CD8+LAG-3-	0.12	0.20	0.029
CD8+PD-1-	0.087	0.16	0.011
CD8+TIM-3-	0.12	0.18	0.047
CD8+LAG-3-PD-1-	0.083	0.15	0.012
CD8+LAG-3-TIM-3-	0.11	0.18	0.053
CD8+PD-1-TIM-3-	0.078	0.14	0.021
CD8+LAG-3-PD-1-TIM-3-	0.076	0.13	0.023
Depleted CD8+T cell
CD8+LAG-3+	0.011	0.018	0.16
CD8+PD-1+	0.046	0.061	0.27
CD8+TIM-3+	0.019	0.037	0.097
CD8+LAG-3+PD-1+	0.009	0.012	0.41
CD8+LAG-3+PD-1-	0.005	0.009	0.12
CD8+LAG-3-PD-1+	0.040	0.052	0.30
CD8+LAG-3+TIM-3+	0.008	0.014	0.21
CD8+LAG-3+TIM-3-	0.007	0.011	0.19
CD8+LAG-3-TIM-3+	0.015	0.031	0.075
CD8+PD-1+TIM-3+	0.010	0.018	0.14
CD8+PD-1+TIM-3-	0.038	0.047	0.43
CD8+PD-1-TIM-3+	0.012	0.024	0.062
CD8+LAG-3+PD-1+TIM-3+	0.006	0.011	0.25
CD8+LAG-3+PD-1+TIM-3-	0.006	0.007	0.54
CD8+LAG-3+PD-1-TIM-3+	0.004	0.007	0.17
CD8+LAG-3+PD-1-TIM-3-	0.004	0.006	0.14
CD8+LAG-3-PD-1+TIM-3+	0.007	0.014	0.11
CD8+LAG-3-PD-1+TIM-3-	0.035	0.042	0.48
CD8+LAG-3-PD-1-TIM-3+	0.010	0.022	0.056
CD4+T cell
CD4+	0.20	0.31	0.035
CD4+CTLA-4+	0.017	0.037	0.089
CD4+CTLA-4-	0.19	0.28	0.037
CD4+PD-L1+	0.099	0.15	0.14
CD4+PD-L1-	0.11	0.16	0.035
CD4+CTLA-4+PD-L1+	0.018	0.030	0.22
CD4+CTLA-4+PD-L1-	0.005	0.015	0.040
CD4+CTLA-4-PD-L1+	0.089	0.13	0.16
CD4+CTLA-4-PD-L1-	0.10	0.15	0.043
Effector CD4+T cell
CD4+FoxP3-	0.15	0.25	0.027
CD4+FoxP3-CTLA-4+	0.016	0.038	0.061
CD4+FoxP3-CTLA-4-	0.14	0.22	0.031
CD4+FoxP3-PD-L1+	0.084	0.12	0.18
CD4+FoxP3-PD-L1-	0.077	0.13	0.023
CD4+FoxP3-CTLA-4+PD-L1+	0.016	0.029	0.20
CD4+FoxP3-CTLA-4+PD-L1-	0.005	0.015	0.029
CD4+FoxP3-CTLA-4-PD-L1+	0.075	0.10	0.21
CD4+FoxP3-CTLA-4-PD-L1-	0.075	0.12	0.029
Regulatory CD4+T cell
CD4+FoxP3+	0.046	0.062	0.16
CD4+FoxP3+CTLA-4+	0.003	0.004	0.59
CD4+FoxP3+CTLA-4-	0.044	0.060	0.15
CD4+FoxP3+PD-L1+	0.020	0.029	0.17
CD4+FoxP3+PD-L1-	0.029	0.036	0.32
CD4+FoxP3+CTLA-4+PD-L1+	0.003	0.004	0.77
CD4+FoxP3+CTLA-4+PD-L1-	0.002	0.002	0.92
CD4+FoxP3+CTLA-4-PD-L1+	0.019	0.028	0.14
CD4+FoxP3+CTLA-4-PD-L1-	0.028	0.035	0.32
Immune checkpoint
LAG-3+	0.022	0.039	0.068
PD-1+	0.16	0.22	0.067
TIM-3+	0.086	0.17	0.033
CTLA-4+	0.092	0.19	0.054
PD-L1+	0.38	0.48	0.29
Macrophage
CD68+	0.28	0.37	0.059
M1 macrophage
CD68+CD163-HLA-DR+	0.092	0.13	0.050
CD68+CD163-HLA-DR+STING+	0.013	0.016	0.41
CD68+CD163-HLA-DR+STING-	0.081	0.11	0.040
M2 macrophage
CD68+CD163+HLA-DR-	0.015	0.019	0.48
CD68+CD163+HLA-DR-STING+	0.004	0.007	0.27
CD68+CD163+HLA-DR-STING-	0.013	0.016	0.54
B cell
CD20+	0.087	0.10	0.73
CD20+CD147-	0.052	0.055	0.84
CD20+CD147-CD66b-	0.048	0.052	0.81
Neutrophil
CD66b+	0.21	0.31	0.10
CD66b+CD147-	0.18	0.26	0.13
CD66b+CD20-	0.21	0.31	0.096
CD66b+CD147-CD20-	0.17	0.26	0.12

## Sheet: Table S6
Table S6. The effective percent of cell markers in CLDN18.2 positive and negative tumor tissues.
Cell markers	Negative group	Positive group	P value
CD8+T cell
CD8+	0.092	0.13	0.050
Non-depleted CD8+T cell
CD8+LAG-3-	0.087	0.13	0.049
CD8+PD-1-	0.066	0.11	0.015
CD8+TIM-3-	0.084	0.12	0.068
CD8+LAG-3-PD-1-	0.064	0.10	0.017
CD8+LAG-3-TIM-3-	0.080	0.12	0.070
CD8+PD-1-TIM-3-	0.061	0.098	0.024
CD8+LAG-3-PD-1-TIM-3-	0.059	0.095	0.027
Depleted CD8+T cell
CD8+LAG-3+	0.010	0.015	0.18
CD8+PD-1+	0.036	0.044	0.37
CD8+TIM-3+	0.015	0.026	0.12
CD8+LAG-3+PD-1+	0.008	0.010	0.45
CD8+LAG-3+PD-1-	0.005	0.008	0.086
CD8+LAG-3-PD-1+	0.032	0.039	0.37
CD8+LAG-3+TIM-3+	0.007	0.012	0.21
CD8+LAG-3+TIM-3-	0.007	0.010	0.22
CD8+LAG-3-TIM-3+	0.012	0.023	0.089
CD8+PD-1+TIM-3+	0.008	0.014	0.13
CD8+PD-1+TIM-3-	0.031	0.036	0.53
CD8+PD-1-TIM-3+	0.010	0.019	0.080
CD8+LAG-3+PD-1+TIM-3+	0.005	0.010	0.21
CD8+LAG-3+PD-1+TIM-3-	0.005	0.006	0.66
CD8+LAG-3+PD-1-TIM-3+	0.004	0.006	0.17
CD8+LAG-3+PD-1-TIM-3-	0.003	0.005	0.11
CD8+LAG-3-PD-1+TIM-3+	0.006	0.011	0.093
CD8+LAG-3-PD-1+TIM-3-	0.029	0.033	0.52
CD8+LAG-3-PD-1-TIM-3+	0.008	0.017	0.068
CD4+T cell
CD4+	0.11	0.16	0.062
CD4+CTLA-4+	0.012	0.024	0.079
CD4+CTLA-4-	0.11	0.15	0.070
CD4+PD-L1+	0.056	0.074	0.19
CD4+PD-L1-	0.074	0.10	0.064
CD4+CTLA-4+PD-L1+	0.012	0.020	0.21
CD4+CTLA-4+PD-L1-	0.004	0.012	0.034
CD4+CTLA-4-PD-L1+	0.053	0.068	0.23
CD4+CTLA-4-PD-L1-	0.072	0.099	0.071
Effector CD4+T cell
CD4+FoxP3-	0.093	0.13	0.055
CD4+FoxP3-CTLA-4+	0.011	0.025	0.056
CD4+FoxP3-CTLA-4-	0.089	0.12	0.065
CD4+FoxP3-PD-L1+	0.049	0.064	0.24
CD4+FoxP3-PD-L1-	0.057	0.083	0.051
CD4+FoxP3-CTLA-4+PD-L1+	0.012	0.019	0.21
CD4+FoxP3-CTLA-4+PD-L1-	0.004	0.012	0.026
CD4+FoxP3-CTLA-4-PD-L1+	0.046	0.058	0.29
CD4+FoxP3-CTLA-4-PD-L1-	0.056	0.079	0.059
Regulatory CD4+T cell
CD4+FoxP3+	0.037	0.049	0.15
CD4+FoxP3+CTLA-4+	0.003	0.003	0.43
CD4+FoxP3+CTLA-4-	0.036	0.048	0.15
CD4+FoxP3+PD-L1+	0.016	0.022	0.19
CD4+FoxP3+PD-L1-	0.025	0.031	0.25
CD4+FoxP3+CTLA-4+PD-L1+	0.003	0.003	0.65
CD4+FoxP3+CTLA-4+PD-L1-	0.002	0.002	0.72
CD4+FoxP3+CTLA-4-PD-L1+	0.016	0.022	0.17
CD4+FoxP3+CTLA-4-PD-L1-	0.024	0.031	0.26
Immune checkpoint
LAG-3+	0.018	0.030	0.081
PD-1+	0.10	0.13	0.10
TIM-3+	0.054	0.091	0.061
CTLA-4+	0.055	0.098	0.056
PD-L1+	0.17	0.20	0.36
Macrophage
CD68+	0.16	0.20	0.038
M1 macrophage
CD68+CD163-HLA-DR+	0.066	0.091	0.033
CD68+CD163-HLA-DR+STING+	0.010	0.013	0.27
CD68+CD163-HLA-DR+STING-	0.060	0.084	0.033
M2 macrophage
CD68+CD163+HLA-DR-	0.013	0.016	0.56
CD68+CD163+HLA-DR-STING+	0.004	0.006	0.34
CD68+CD163+HLA-DR-STING-	0.011	0.014	0.57
B cell
CD20+	0.042	0.049	0.62
CD20+CD147-	0.032	0.033	0.96
CD20+CD147-CD66b-	0.031	0.031	0.97
Neutrophil
CD66b+	0.10	0.14	0.11
CD66b+CD147-	0.089	0.13	0.12
CD66b+CD20-	0.10	0.14	0.11
CD66b+CD147-CD20-	0.088	0.12	0.12

## Sheet: Table S7
Table S7. The expression rate of cell markers in CLDN18.2 positive and negative normal tissues.
Cell markers	Negative group	Positive group	P value
CD8+T cell
CD8+	0.059	0.063	0.72
Non-depleted CD8+T cell
CD8+LAG-3-	0.054	0.055	0.92
CD8+PD-1-	0.047	0.046	0.85
CD8+TIM-3-	0.057	0.060	0.77
CD8+LAG-3-PD-1-	0.043	0.041	0.69
CD8+LAG-3-TIM-3-	0.053	0.054	0.98
CD8+PD-1-TIM-3-	0.046	0.044	0.8
CD8+LAG-3-PD-1-TIM-3-	0.043	0.039	0.63
Depleted CD8+T cell
CD8+LAG-3+	0.004	0.007	0.50
CD8+PD-1+	0.012	0.017	0.20
CD8+TIM-3+	0.002	0.002	0.31
CD8+LAG-3+PD-1+	0.001	0.002	0.070
CD8+LAG-3+PD-1-	0.004	0.005	0.74
CD8+LAG-3-PD-1+	0.011	0.015	0.34
CD8+LAG-3+TIM-3+	<0.001	0.001	0.95
CD8+LAG-3+TIM-3-	0.004	0.007	0.48
CD8+LAG-3-TIM-3+	0.001	0.002	0.15
CD8+PD-1+TIM-3+	0.001	0.001	0.36
CD8+PD-1+TIM-3-	0.011	0.016	0.21
CD8+PD-1-TIM-3+	0.001	0.001	0.34
CD8+LAG-3+PD-1+TIM-3+	<0.001	<0.001	0.30
CD8+LAG-3+PD-1+TIM-3-	<0.001	0.002	0.059
CD8+LAG-3+PD-1-TIM-3+	<0.001	<0.001	0.51
CD8+LAG-3+PD-1-TIM-3-	0.003	0.005	0.71
CD8+LAG-3-PD-1+TIM-3+	<0.001	0.001	0.48
CD8+LAG-3-PD-1+TIM-3-	0.011	0.014	0.35
CD8+LAG-3-PD-1-TIM-3+	0.001	0.001	0.069
CD4+T cell
CD4+	0.094	0.081	0.64
CD4+CTLA-4+	0.001	0.001	0.69
CD4+CTLA-4-	0.093	0.08	0.62
CD4+PD-L1+	0.017	0.036	0.031
CD4+PD-L1-	0.076	0.045	0.22
CD4+CTLA-4+PD-L1+	<0.001	0.001	0.047
CD4+CTLA-4+PD-L1-	0.001	<0.001	0.33
CD4+CTLA-4-PD-L1+	0.017	0.035	0.033
CD4+CTLA-4-PD-L1-	0.076	0.045	0.23
Effector CD4+T cell
CD4+FoxP3-	0.09	0.071	0.45
CD4+FoxP3-CTLA-4+	0.001	0.001	0.80
CD4+FoxP3-CTLA-4-	0.089	0.070	0.44
CD4+FoxP3-PD-L1+	0.017	0.031	0.060
CD4+FoxP3-PD-L1-	0.074	0.040	0.17
CD4+FoxP3-CTLA-4+PD-L1+	<0.001	0.001	0.052
CD4+FoxP3-CTLA-4+PD-L1-	0.001	<0.001	0.30
CD4+FoxP3-CTLA-4-PD-L1+	0.017	0.030	0.066
CD4+FoxP3-CTLA-4-PD-L1-	0.073	0.040	0.18
Regulatory CD4+T cell
CD4+FoxP3+	0.003	0.010	0.043
CD4+FoxP3+CTLA-4+	<0.001	<0.001	0.060
CD4+FoxP3+CTLA-4-	0.003	0.010	0.045
CD4+FoxP3+PD-L1+	0.001	0.005	0.013
CD4+FoxP3+PD-L1-	0.003	0.005	0.41
CD4+FoxP3+CTLA-4+PD-L1+	<0.001	<0.001	0.10
CD4+FoxP3+CTLA-4+PD-L1-	<0.001	<0.001	0.091
CD4+FoxP3+CTLA-4-PD-L1+	0.001	0.005	0.013
CD4+FoxP3+CTLA-4-PD-L1-	0.003	0.005	0.41
Immune checkpoint
LAG-3+	0.024	0.026	0.71
PD-1+	0.056	0.065	0.59
TIM-3+	0.012	0.016	0.48
CTLA-4+	0.016	0.028	0.024
PD-L1+	0.093	0.169	0.009
Macrophage
CD68+	0.071	0.041	0.065
M1 macrophage
CD68+CD163-HLA-DR+	0.012	0.007	0.22
CD68+CD163-HLA-DR+STING+	0.001	0.001	0.93
CD68+CD163-HLA-DR+STING-	0.010	0.005	0.18
M2 macrophage
CD68+CD163+HLA-DR-	0.006	0.004	0.48
CD68+CD163+HLA-DR-STING+	0.001	0.001	0.58
CD68+CD163+HLA-DR-STING-	0.005	0.003	0.35
B cell
CD20+	0.050	0.044	0.67
CD20+CD147-	0.039	0.014	0.043
CD20+CD147-CD66b-	0.038	0.013	0.039
Neutrophil
CD66b+	0.023	0.108	<0.001
CD66b+CD147-	0.018	0.021	0.64
CD66b+CD20-	0.022	0.105	<0.001
CD66b+CD147-CD20-	0.017	0.020	0.63

## Sheet: Table S8
Table S8. The effective score of cell markers in CLDN18.2 positive and negative normal tissues.
Cell markers	Negative group	Positive group	P value
CD8+T cell
CD8+	0.2	0.22	0.62
Non-depleted CD8+T cell
CD8+LAG-3-	0.18	0.20	0.74
CD8+PD-1-	0.17	0.16	0.85
CD8+TIM-3-	0.19	0.21	0.68
CD8+LAG-3-PD-1-	0.16	0.15	0.80
CD8+LAG-3-TIM-3-	0.18	0.19	0.80
CD8+PD-1-TIM-3-	0.17	0.16	0.79
CD8+LAG-3-PD-1-TIM-3-	0.16	0.14	0.75
Depleted CD8+T cell
CD8+LAG-3+	0.016	0.030	0.40
CD8+PD-1+	0.028	0.058	0.040
CD8+TIM-3+	0.004	0.010	0.056
CD8+LAG-3+PD-1+	0.003	0.014	0.078
CD8+LAG-3+PD-1-	0.015	0.022	0.62
CD8+LAG-3-PD-1+	0.027	0.050	0.091
CD8+LAG-3+TIM-3+	0.002	0.004	0.27
CD8+LAG-3+TIM-3-	0.016	0.029	0.46
CD8+LAG-3-TIM-3+	0.004	0.009	0.052
CD8+PD-1+TIM-3+	0.002	0.006	0.063
CD8+PD-1+TIM-3-	0.027	0.055	0.048
CD8+PD-1-TIM-3+	0.004	0.007	0.26
CD8+LAG-3+PD-1+TIM-3+	Not applicable	Not applicable	Not applicable
CD8+LAG-3+PD-1+TIM-3-	0.002	0.014	0.084
CD8+LAG-3+PD-1-TIM-3+	0.002	0.003	0.40
CD8+LAG-3+PD-1-TIM-3-	0.015	0.022	0.68
CD8+LAG-3-PD-1+TIM-3+	0.002	0.005	0.13
CD8+LAG-3-PD-1+TIM-3-	0.026	0.047	0.11
CD8+LAG-3-PD-1-TIM-3+	0.003	0.006	0.24
CD4+T cell
CD4+	0.39	0.27	0.29
CD4+CTLA-4+	0.014	0.007	0.53
CD4+CTLA-4-	0.38	0.27	0.29
CD4+PD-L1+	0.055	0.13	0.059
CD4+PD-L1-	0.33	0.15	0.067
CD4+CTLA-4+PD-L1+	Not applicable	Not applicable	Not applicable
CD4+CTLA-4+PD-L1-	0.012	0.003	0.34
CD4+CTLA-4-PD-L1+	0.054	0.13	0.059
CD4+CTLA-4-PD-L1-	0.33	0.14	0.072
Effector CD4+T cell
CD4+FoxP3-	0.37	0.24	0.21
CD4+FoxP3-CTLA-4+	0.014	0.006	0.50
CD4+FoxP3-CTLA-4-	0.37	0.24	0.21
CD4+FoxP3-PD-L1+	0.052	0.12	0.071
CD4+FoxP3-PD-L1-	0.32	0.13	0.056
CD4+FoxP3-CTLA-4+PD-L1+	Not applicable	Not applicable	Not applicable
CD4+FoxP3-CTLA-4+PD-L1-	0.012	0.002	0.33
CD4+FoxP3-CTLA-4-PD-L1+	0.051	0.11	0.070
CD4+FoxP3-CTLA-4-PD-L1-	0.32	0.13	0.060
Regulatory CD4+T cell
CD4+FoxP3+	0.015	0.030	0.13
CD4+FoxP3+CTLA-4+	Not applicable	Not applicable	Not applicable
CD4+FoxP3+CTLA-4-	0.015	0.029	0.13
CD4+FoxP3+PD-L1+	0.006	0.021	0.063
CD4+FoxP3+PD-L1-	0.012	0.015	0.61
CD4+FoxP3+CTLA-4+PD-L1+	Not applicable	Not applicable	Not applicable
CD4+FoxP3+CTLA-4+PD-L1-	Not applicable	Not applicable	Not applicable
CD4+FoxP3+CTLA-4-PD-L1+	0.006	0.021	0.066
CD4+FoxP3+CTLA-4-PD-L1-	0.012	0.015	0.62
Immune checkpoint
LAG-3+	0.069	0.065	0.87
PD-1+	0.12	0.22	0.061
TIM-3+	0.025	0.043	0.18
CTLA-4+	0.034	0.046	0.51
PD-L1+	0.34	0.57	0.097
Macrophage
CD68+	0.21	0.15	0.24
M1 macrophage
CD68+CD163-HLA-DR+	0.026	0.021	0.62
CD68+CD163-HLA-DR+STING+	0.002	0.007	0.087
CD68+CD163-HLA-DR+STING-	0.024	0.016	0.34
M2 macrophage
CD68+CD163+HLA-DR-	0.027	0.021	0.56
CD68+CD163+HLA-DR-STING+	0.005	0.007	0.25
CD68+CD163+HLA-DR-STING-	0.023	0.018	0.57
B cell
CD20+	0.15	0.16	0.85
CD20+CD147-	0.13	0.057	0.13
CD20+CD147-CD66b-	0.12	0.051	0.11
Neutrophil
CD66b+	0.097	0.27	0.007
CD66b+CD147-	0.083	0.12	0.44
CD66b+CD20-	0.091	0.25	0.006
CD66b+CD147-CD20-	0.079	0.11	0.44
Not applicable: Some indicators that were only detected in less than 50% of the samples were not compared because they were unstable.

## Sheet: Table S9
Table S9. The effective percent of cell markers in CLDN18.2 positive and negative normal tissues.
Cell markers	Negative group	Positive group	P value
CD8+T cell
CD8+	0.12	0.14	0.51
Non-depleted CD8+T cell
CD8+LAG-3-	0.11	0.13	0.46
CD8+PD-1-	0.11	0.11	0.96
CD8+TIM-3-	0.12	0.14	0.53
CD8+LAG-3-PD-1-	0.11	0.11	0.83
CD8+LAG-3-TIM-3-	0.11	0.13	0.48
CD8+PD-1-TIM-3-	0.11	0.11	0.99
CD8+LAG-3-PD-1-TIM-3-	0.10	0.11	0.88
Depleted CD8+T cell
CD8+LAG-3+	0.014	0.017	0.74
CD8+PD-1+	0.020	0.039	0.040
CD8+TIM-3+	0.004	0.008	0.094
CD8+LAG-3+PD-1+	0.002	0.010	0.067
CD8+LAG-3+PD-1-	0.013	0.013	0.95
CD8+LAG-3-PD-1+	0.019	0.035	0.067
CD8+LAG-3+TIM-3+	0.002	0.004	0.29
CD8+LAG-3+TIM-3-	0.014	0.016	0.83
CD8+LAG-3-TIM-3+	0.004	0.007	0.11
CD8+PD-1+TIM-3+	0.002	0.004	0.11
CD8+PD-1+TIM-3-	0.019	0.038	0.041
CD8+PD-1-TIM-3+	0.004	0.006	0.36
CD8+LAG-3+PD-1+TIM-3+	Not applicable	Not applicable	Not applicable
CD8+LAG-3+PD-1+TIM-3-	0.002	0.010	0.073
CD8+LAG-3+PD-1-TIM-3+	0.002	0.003	0.43
CD8+LAG-3+PD-1-TIM-3-	0.014	0.012	0.87
CD8+LAG-3-PD-1+TIM-3+	0.002	0.003	0.23
CD8+LAG-3-PD-1+TIM-3-	0.018	0.034	0.071
CD8+LAG-3-PD-1-TIM-3+	0.003	0.005	0.32
CD4+T cell
CD4+	0.16	0.15	0.83
CD4+CTLA-4+	0.007	0.006	0.87
CD4+CTLA-4-	0.16	0.15	0.81
CD4+PD-L1+	0.033	0.068	0.050
CD4+PD-L1-	0.14	0.099	0.26
CD4+CTLA-4+PD-L1+	Not applicable	Not applicable	Not applicable
CD4+CTLA-4+PD-L1-	0.006	0.003	0.38
CD4+CTLA-4-PD-L1+	0.033	0.067	0.053
CD4+CTLA-4-PD-L1-	0.14	0.099	0.26
Effector CD4+T cell
CD4+FoxP3-	0.15	0.14	0.72
CD4+FoxP3-CTLA-4+	0.007	0.005	0.77
CD4+FoxP3-CTLA-4-	0.15	0.14	0.7
CD4+FoxP3-PD-L1+	0.032	0.064	0.059
CD4+FoxP3-PD-L1-	0.14	0.092	0.21
CD4+FoxP3-CTLA-4+PD-L1+	Not applicable	Not applicable	Not applicable
CD4+FoxP3-CTLA-4+PD-L1-	0.006	0.002	0.36
CD4+FoxP3-CTLA-4-PD-L1+	0.032	0.063	0.062
CD4+FoxP3-CTLA-4-PD-L1-	0.14	0.091	0.21
Regulatory CD4+T cell
CD4+FoxP3+	0.014	0.022	0.21
CD4+FoxP3+CTLA-4+	Not applicable	Not applicable	Not applicable
CD4+FoxP3+CTLA-4-	0.014	0.022	0.22
CD4+FoxP3+PD-L1+	0.005	0.015	0.069
CD4+FoxP3+PD-L1-	0.011	0.012	0.85
CD4+FoxP3+CTLA-4+PD-L1+	Not applicable	Not applicable	Not applicable
CD4+FoxP3+CTLA-4+PD-L1-	Not applicable	Not applicable	Not applicable
CD4+FoxP3+CTLA-4-PD-L1+	0.005	0.015	0.074
CD4+FoxP3+CTLA-4-PD-L1-	0.011	0.012	0.87
Immune checkpoint
LAG-3+	0.052	0.042	0.46
PD-1+	0.070	0.12	0.1
TIM-3+	0.020	0.030	0.31
CTLA-4+	0.021	0.034	0.14
PD-L1+	0.15	0.24	0.060
Macrophage
CD68+	0.13	0.099	0.24
M1 macrophage
CD68+CD163-HLA-DR+	0.021	0.017	0.65
CD68+CD163-HLA-DR+STING+	0.002	0.005	0.073
CD68+CD163-HLA-DR+STING-	0.02	0.014	0.4
M2 macrophage
CD68+CD163+HLA-DR-	0.021	0.018	0.69
CD68+CD163+HLA-DR-STING+	0.005	0.006	0.41
CD68+CD163+HLA-DR-STING-	0.018	0.016	0.74
B cell
CD20+	0.069	0.08	0.67
CD20+CD147-	0.063	0.037	0.19
CD20+CD147-CD66b-	0.062	0.033	0.14
Neutrophil
CD66b+	0.06	0.13	0.006
CD66b+CD147-	0.051	0.066	0.49
CD66b+CD20-	0.058	0.13	0.005
CD66b+CD147-CD20-	0.049	0.064	0.49
Not applicable: Some indicators that were only detected in less than 50% of the samples were not compared because they were unstable.
